# Supplementary material for: Iron depletion has different consequences on the growth and survival of Toxoplasma gondii strains
Source: Virulence. 2024 Mar 20;15(1):2329566. doi: 10.1080/21505594.2024.2329566 (PMC10962585; doi:10.1080/21505594.2024.2329566)
Supplement: Supplemental Material [file KVIR_A_2329566_SM1589.zip]

Archive with 2 entries (2 files):
- Table S1.xlsx
- Updated supplementary files.pdf
